# Supplementary material for: Rhenium Perrhenate (188ReO4) Induced Apoptosis and Reduced Cancerous Phenotype in Liver Cancer Cells
Source: Cells. 2022 Jan 17;11(2):305. doi: 10.3390/cells11020305 (PMC8774126; doi:10.3390/cells11020305)
Supplement: Supplementary file 1 [file cells-11-00305-s001.zip]

Archive with 1 entries (1 files):
- cells-1494780-supplementary.pdf
